# Supplementary material for: Specific Intratumoral Microbiome Signatures in Human Glioblastoma and Meningioma: Evidence for a Gut–Brain Microbial Axis
Source: Int J Mol Sci. 2025 Nov 22;26(23):11290. doi: 10.3390/ijms262311290 (PMC12692222; doi:10.3390/ijms262311290)
Supplement: Supplementary file 1 [file ijms-26-11290-s001.zip]

Archive with 1 entries (1 files):
- ijms-3947773-supplementary.pdf
